# Supplementary material for: Plants Used for Tick and Tick-Borne Disease Control in South Africa: Ethnoveterinary Knowledge, Bioactivity Evidence, and Translation Pathways
Source: Plants (Basel). 2025 Dec 5;14(24):3720. doi: 10.3390/plants14243720 (PMC12737041; doi:10.3390/plants14243720)
Supplement: Supplementary file 1 [file plants-14-03720-s001.zip]

Archive with 1 entries (1 files):
- plants-4017000-supplementary.pdf
